# Supplementary material for: Associations between Oral Human Herpesvirus-6 and -7 and Periodontal Conditions in Older Adults
Source: Life (Basel). 2023 Jan 23;13(2):324. doi: 10.3390/life13020324 (PMC9965650; doi:10.3390/life13020324)
Supplement: Supplementary file 1 [file life-13-00324-s001.zip]

Archive with 1 entries (1 files):
- life-2099969-supplementary.docx
